# Supplementary material for: Association between serum homocysteine level and cognitive function in middle-aged type 2 diabetes mellitus patients
Source: PLoS One. 2019 Nov 6;14(11):e0224611. doi: 10.1371/journal.pone.0224611 (PMC6834332; doi:10.1371/journal.pone.0224611)
Supplement: S1 File — (XLS) [file pone.0224611.s001.xls]

## Sheet: Data
Data of the manuscript of Association between serum homocysteine level and cognitive function in middle-aged type 2 diabetes mellitus patients
Subject	Age	Education	Duration of DM	BDI	MoCA	Sistolic	Diastolic	BMI	HbA1C	Fasting Blood Glucose	Post-prandial blood glucose	Total cholesterol	HDL	LDL	Triglyceride	eGFR	Homocysteine	Exercise	Hypertension	Dyslipidemia	Sex	Visuospatial	Naming	Attention	Abstraction	Delayed recall	Orientation	Language	MoCA-INA
1	56	11	10	1	25	130	80	25.71	9	84	349	250	42	203	168	74.6	17.14	No	Yes	Yes	Male	Normal	Normal	Decline	Decline	Decline	Decline	Decline	Decline
2	52	15.5	6	13	24	160	100	26.9	10.7	287	374	184	26	111	439	102.7	14.38	No	Yes	Yes	Male	Normal	Decline	Normal	Decline	Decline	Normal	Decline	Decline
3	54	12	6	11	26	175	80	30.11	9.7	123	82	231	34	163	229	32.7	15.76	No	Yes	Yes	Male	Decline	Normal	Normal	Decline	Decline	Decline	Decline	Normal
4	56	6	11	6	28	150	90	29.36	12.9	225	166	138	30	65	95	67.2	14.88	No	Yes	Yes	Male	Decline	Normal	Normal	Decline	Normal	Normal	Normal	Normal
5	59	12	8	2	30	160	90	30.49	7.1	125	199	207	45	134	214	82	14.29	No	Yes	Yes	Male	Normal	Normal	Normal	Decline	Decline	Normal	Normal	Normal
6	56	3	6	9	27	120	70	26.17	8.6	81	185	229	52	159	130	72.2	17.65	No	Yes	Yes	Female	Decline	Normal	Normal	Decline	Decline	Normal	Decline	Normal
7	59	16	5	6	27	160	85	30.6	8.7	333	439	242	49	124	297	61.8	21.58	No	Yes	Yes	Female	Normal	Normal	Decline	Decline	Decline	Normal	Normal	Normal
8	58	18	10	9	26	120	80	42.9	8.2	154	192	193	44	141	203	180.8	16.38	No	Yes	Yes	Female	Normal	Normal	Normal	Decline	Decline	Normal	Decline	Normal
9	41	6	13	14	26	137	82	29.7	9.3	116	230	202	49	132	252	56.7	16.48	No	Yes	Yes	Female	Normal	Normal	Normal	Decline	Decline	Normal	Decline	Normal
10	56	12	6	6	24	154	76	23.14	9.3	184	221	196	28	117	226	61	22.32	No	Yes	Yes	Male	Normal	Normal	Decline	Decline	Decline	Normal	Decline	Decline
11	55	12	15	7	25	140	90	19.81	7.2	95	357	173	58	93	98	51.7	15.95	No	Yes	Yes	Male	Normal	Normal	Decline	Decline	Decline	Normal	Decline	Decline
12	43	12	6	0	25	117	77	24.91	11.2	394	300	289	39	158	751	75.2	14.91	No	Yes	Yes	Male	Normal	Normal	Decline	Decline	Decline	Normal	Decline	Decline
13	53	16	8	9	22	132	57	21.26	8.5	107	198	114	29	77	82	52.4	16.95	No	Yes	Yes	Male	Normal	Normal	Decline	Decline	Decline	Normal	Decline	Decline
14	54	12	11	19	25	130	80	22.89	7.5	168	208	202	53	128	191	83.9	14.65	No	Yes	Yes	Female	Decline	Normal	Decline	Decline	Decline	Normal	Decline	Decline
15	56	12	12	14	27	130	80	21.69	10.4	200	180	253	53	179	168	72.2	18.14	No	Yes	Yes	Female	Normal	Normal	Decline	Decline	Decline	Normal	Decline	Normal
16	56	5	10	3	27	140	75	19.83	9.6	207	442	203	23	167	188	97.2	15.39	No	Yes	Yes	Female	Decline	Normal	Decline	Decline	Decline	Decline	Normal	Normal
17	57	9	11	5	26	147	65	27.18	4.8	115	240	202	61	140	116	33	19.15	No	Yes	Yes	Female	Normal	Normal	Decline	Decline	Decline	Normal	Decline	Normal
18	58	15	5	1	28	137	70	26.31	6.7	99	113	215	62	136	151	100.8	16.8	No	Yes	Yes	Female	Normal	Normal	Normal	Decline	Decline	Normal	Decline	Normal
19	56	12	5	10	25	160	87	23.75	6.6	117	220	214	27	134	164	55.8	15.29	No	Yes	Yes	Male	Decline	Normal	Normal	Normal	Decline	Normal	Decline	Decline
20	58	16	8	4	23	170	93	20.43	6.2	226	387	126	33	62	128	95.8	16.96	No	Yes	Yes	Female	Normal	Decline	Decline	Decline	Decline	Normal	Decline	Decline
21	58	9	5	10	24	130	80	21.5	6.8	135	261	232	48	175	153	62.3	14.86	No	Yes	Yes	Female	Normal	Normal	Decline	Decline	Decline	Normal	Decline	Decline
22	54	10	23	6	27	130	70	24.98	9.4	174	111	170	54	91	104	33.7	15.97	No	Yes	No	Female	Decline	Normal	Normal	Decline	Decline	Normal	Decline	Normal
23	50	12	16	5	28	110	65	28.03	8	65	155	212	29	153	221	87.4	19.63	No	No	Yes	Male	Normal	Normal	Decline	Decline	Decline	Normal	Normal	Normal
24	52	12	18	14	26	130	80	29.41	11.9	255	217	267	31	151	536	48.8	14.8	No	No	Yes	Male	Normal	Normal	Decline	Decline	Decline	Normal	Decline	Normal
25	39	12	5	8	26	110	70	29.9	11.3	170	402	316	51	229	98	115.2	15.08	No	No	Yes	Female	Decline	Normal	Normal	Decline	Decline	Normal	Normal	Normal
26	54	12	12	9	26	120	80	20.95	10.5	390	387	175	43	108	127	114	18.87	No	No	Yes	Male	Normal	Normal	Normal	Decline	Decline	Normal	Normal	Normal
27	46	11	6	1	25	125	107	24.3	5.7	109	65	104	15	78	91	103.7	15.58	No	No	No	Male	Normal	Normal	Normal	Decline	Decline	Normal	Decline	Decline
28	59	15	7	1	24	154	68	20.94	8.9	269	308	197	38	156	119	82.6	15.09	Yes	Yes	Yes	Male	Normal	Normal	Decline	Decline	Decline	Normal	Decline	Decline
29	53	12	19	13	24	122	69	24.56	7.1	112	173	160	46	99	88	42	14.43	Yes	Yes	Yes	Male	Decline	Normal	Decline	Decline	Decline	Normal	Decline	Decline
30	56	12	24	7	26	138	76	22.27	8.3	114	83	140	47	77	92	55.5	18.69	Yes	Yes	No	Female	Decline	Normal	Decline	Decline	Decline	Normal	Normal	Normal
31	54	15	8	10	25	135	85	25.39	7.7	129	315	144	44	107	154	75.7	9.99	No	Yes	Yes	Male	Normal	Normal	Normal	Decline	Decline	Normal	Normal	Decline
32	49	12	15	8	23	130	80	27.55	7.9	94	239	184	28	117	159	58	12.59	No	Yes	Yes	Male	Normal	Normal	Normal	Decline	Decline	Decline	Decline	Decline
33	42	12	12	8	24	130	80	28.99	7	109	76	162	49	85	157	107.2	6.91	No	Yes	Yes	Female	Normal	Normal	Decline	Decline	Decline	Normal	Decline	Decline
34	59	12	20	11	25	115	66	32.39	8.6	322	242	268	46	195	345	70.2	12.17	No	Yes	Yes	Female	Decline	Normal	Decline	Decline	Decline	Normal	Decline	Decline
35	36	9	6	4	24	191	90	29.14	7.2	151	255	184	27	129	236	72.7	11.96	No	Yes	Yes	Female	Decline	Normal	Decline	Decline	Decline	Normal	Decline	Decline
36	48	9	6	13	25	121	60	27.59	7.7	138	264	234	46	186	118	87.5	11.49	No	Yes	Yes	Female	Normal	Decline	Normal	Decline	Decline	Normal	Normal	Decline
37	49	15	17	5	22	140	80	27.27	9.8	215	234	289	46	126	585	59	11.42	No	Yes	Yes	Female	Decline	Decline	Normal	Decline	Decline	Decline	Decline	Decline
38	47	12	5	13	25	140	59	33.31	8.3	211	390	152	45	99	108	88	10.52	No	Yes	Yes	Female	Decline	Normal	Normal	Decline	Decline	Normal	Normal	Decline
39	55	12	7	14	23	135	54	29.38	7.4	170	121	115	28	71	150	109.3	7.29	No	Yes	Yes	Female	Decline	Normal	Normal	Decline	Decline	Normal	Decline	Decline
40	55	18	10	5	25	129	80	37.78	8.1	155	293	177	72	105	112	97.9	11.95	No	Yes	Yes	Female	Normal	Normal	Normal	Decline	Decline	Decline	Decline	Decline
41	57	18	20	7	20	140	80	26.8	11.5	323	370	403	55	309	188	35.5	9.09	No	Yes	Yes	Female	Decline	Decline	Normal	Decline	Decline	Normal	Decline	Decline
42	51	15	8	3	24	125	73	36.44	8.9	187	246	231	46	163	172	105.9	13.7	No	Yes	Yes	Female	Normal	Decline	Normal	Decline	Decline	Normal	Normal	Decline
43	56	15	15	10	23	120	60	29.97	8.7	229	113	237	48	170	159	46	10.53	No	Yes	Yes	Female	Decline	Normal	Decline	Decline	Decline	Normal	Decline	Decline
44	54	12	8	6	25	130	80	27.48	13.3	185	339	240	57	173	145	103.7	7.65	No	Yes	Yes	Female	Normal	Decline	Normal	Decline	Decline	Normal	Normal	Decline
45	53	19	15	3	29	140	80	27.78	9	160	303	139	30	91	91	85.5	10.32	No	Yes	Yes	Male	Normal	Normal	Normal	Decline	Decline	Normal	Normal	Normal
46	49	15.5	21	5	27	120	80	26.7	10.8	222	184	260	40	215	156	88	12.99	No	Yes	Yes	Male	Decline	Normal	Normal	Decline	Decline	Normal	Normal	Normal
47	51	16	16	7	26	140	90	25.63	7.2	132	237	171	70	101	140	112.4	7.19	No	Yes	Yes	Female	Decline	Normal	Decline	Decline	Decline	Normal	Normal	Normal
48	59	12	12	12	27	120	80	26.49	7.3	161	329	233	51	174	224	95.8	5.39	No	Yes	Yes	Female	Decline	Normal	Normal	Decline	Decline	Normal	Decline	Normal
49	53	6	10	9	26	122	62	32.44	8.9	226	218	171	52	116	117	84.4	7.4	No	Yes	Yes	Female	Decline	Normal	Normal	Decline	Decline	Normal	Normal	Normal
50	50	12	13	5	29	136	82	29.64	9.5	173	193	144	40	76	198	65.8	8.39	No	Yes	Yes	Female	Normal	Normal	Normal	Decline	Normal	Normal	Decline	Normal
51	54	13	10	13	23	120	71	21.92	7.8	148	93	196	35	117	282	64	12.49	No	Yes	Yes	Female	Decline	Normal	Normal	Decline	Decline	Normal	Decline	Decline
52	50	12	5	6	24	150	90	22.89	11.1	205	512	266	46	155	427	52.8	12.12	No	Yes	Yes	Female	Decline	Decline	Decline	Decline	Normal	Normal	Normal	Decline
53	51	15	7	8	25	130	80	23.61	10.2	220	300	174	48	107	124	74.3	10.22	No	Yes	Yes	Female	Normal	Normal	Normal	Decline	Decline	Normal	Normal	Decline
54	49	12	6	9	27	140	90	24.48	11.6	133	357	175	48	153	126	104.9	10.4	No	Yes	Yes	Male	Normal	Normal	Normal	Decline	Decline	Normal	Decline	Normal
55	43	17	21	11	29	130	80	22.03	7.7	92	80	190	41	120	256	48.3	12.44	No	Yes	Yes	Male	Normal	Normal	Normal	Decline	Decline	Normal	Normal	Normal
56	48	15	23	11	26	130	80	24.77	8.1	94	151	250	40	189	199	44.5	12.2	No	Yes	Yes	Female	Decline	Normal	Normal	Decline	Decline	Normal	Normal	Normal
57	55	12	6	7	27	125	78	23.9	7.5	165	220	167	50	99	188	56.7	7.41	No	Yes	Yes	Female	Normal	Normal	Decline	Decline	Decline	Normal	Normal	Normal
58	55	15	8	4	25	128	80	26.56	5.9	169	179	185	48	111	143	100.6	11.11	No	Yes	Yes	Male	Normal	Normal	Normal	Decline	Decline	Decline	Decline	Decline
59	57	6	21	7	25	130	80	25.54	6.6	191	287	175	41	122	92	83.2	11.65	No	Yes	Yes	Male	Decline	Normal	Normal	Decline	Decline	Normal	Decline	Decline
60	56	15	5	13	22	139	81	39.19	6.4	131	186	209	63	63	132	111	8.07	No	Yes	Yes	Female	Decline	Normal	Normal	Decline	Decline	Normal	Decline	Decline
61	58	12	6	5	23	144	72	28.3	6.3	150	155	161	52	104	84	101	9.89	No	Yes	Yes	Female	Normal	Normal	Normal	Decline	Decline	Normal	Decline	Decline
62	53	15	11	1	30	131	75	30.11	6.5	157	112	248	44	161	161	62.3	13.23	No	Yes	Yes	Male	Normal	Normal	Normal	Decline	Normal	Normal	Normal	Normal
63	45	12	5	8	27	140	91	28.76	6.8	149	2.6	134	28	84	157	72.6	8.12	No	Yes	Yes	Male	Normal	Normal	Normal	Decline	Decline	Decline	Decline	Normal
64	50	16	15	9	27	135	80	26.92	6	144	172	256	54	202	126	58.2	10.44	No	Yes	Yes	Male	Normal	Normal	Normal	Decline	Decline	Normal	Normal	Normal
65	58	15	14	14	26	140	80	25.72	6.2	64	62	236	52	131	235	81.5	13.31	No	Yes	Yes	Female	Decline	Decline	Normal	Decline	Decline	Normal	Decline	Normal
66	59	12	6	6	26	132	67	27.47	6.7	149	97	177	47	106	151	83.5	8.73	No	Yes	Yes	Female	Decline	Normal	Normal	Decline	Decline	Normal	Decline	Normal
67	56	12	8	8	27	140	80	36.98	6.6	114	80	186	186	40	125	63.1	10.35	No	Yes	Yes	Female	Decline	Normal	Normal	Decline	Decline	Normal	Normal	Normal
68	50	14	8	8	28	130	80	26.91	6.4	131	181	250	53	200	136	106.6	7.79	No	Yes	Yes	Female	Decline	Normal	Normal	Decline	Decline	Normal	Normal	Normal
69	56	6	15	6	22	191	95	19.1	6.7	125	242	371	51	300	331	50.6	12.15	No	Yes	Yes	Female	Decline	Normal	Normal	Decline	Decline	Normal	Decline	Decline
70	57	15	10	10	26	100	60	18.73	6.6	105	187	250	66	182	106	101.5	10.38	No	Yes	Yes	Female	Decline	Normal	Normal	Decline	Decline	Normal	Decline	Normal
71	57	15	19	6	22	205	80	26.14	8.8	117	337	321	58	157	127	55.9	12.92	No	Yes	No	Female	Decline	Normal	Decline	Decline	Decline	Decline	Decline	Decline
72	58	12	13	7	25	110	70	22.48	8.5	326	444	202	59	142	79	60.1	10.39	No	No	Yes	Male	Normal	Normal	Normal	Decline	Decline	Decline	Decline	Decline
73	54	15	22	2	27	90	60	21.78	7.6	102	202	157	60	88	63	83.9	9.66	No	No	Yes	Female	Normal	Normal	Normal	Decline	Decline	Normal	Normal	Normal
74	53	16	8	7	25	120	80	28.13	5.9	116	129	131	48	60	85	99.2	8.24	No	No	Yes	Female	Normal	Normal	Normal	Decline	Decline	Decline	Decline	Decline
75	51	16	6	1	28	117	80	27.66	5.8	125	131	143	38	66	253	99.2	7.58	No	No	Yes	Male	Decline	Normal	Normal	Decline	Decline	Decline	Normal	Normal
76	55	16	5	15	26	125	70	27.55	6.4	138	212	201	60	135	114	63	8.66	No	No	Yes	Female	Normal	Decline	Normal	Decline	Decline	Normal	Decline	Normal
77	43	15	10	6	26	130	82	30.9	6.7	145	201	151	45	95	146	90.6	9.53	No	No	Yes	Female	Normal	Normal	Decline	Decline	Decline	Normal	Normal	Normal
78	45	12	8	13	25	130	80	23.34	6.8	155	209	142	37	85	71	114	9.35	No	No	Yes	Male	Decline	Normal	Decline	Decline	Decline	Normal	Normal	Decline
79	42	14.5	11	10	26	140	100	25.48	11	259	207	175	45	130	117	119.8	5.45	No	No	No	Female	Decline	Normal	Decline	Decline	Decline	Normal	Normal	Normal
80	49	9	15	3	25	133	80	24.67	11.7	446	438	186	56	114	144	86.8	13.8	No	No	No	Female	Decline	Normal	Normal	Decline	Decline	Normal	Decline	Decline
81	56	9	16	1	25	130	90	34.3	10.3	284	237	134	31	86	116	55.8	13.05	Yes	Yes	Yes	Male	Decline	Normal	Normal	Decline	Decline	Normal	Decline	Decline
82	49	13	12	9	23	153	90	35.7	10	189	345	201	51	150	171	102	6.24	Yes	Yes	Yes	Female	Decline	Normal	Decline	Decline	Decline	Normal	Decline	Decline
83	52	17	5	3	28	185	85	27.92	9.5	163	322	196	46	143	111	57	12.74	Yes	Yes	Yes	Male	Normal	Normal	Decline	Decline	Normal	Normal	Normal	Normal
84	50	9	12	11	27	179	80	31.63	8	254	319	207	59	144	121	48.3	11.44	Yes	Yes	Yes	Female	Decline	Normal	Decline	Decline	Decline	Normal	Normal	Normal
85	58	15	14	2	26	130	69	31.22	9.1	90	241	226	60	153	169	82.1	8.01	Yes	Yes	Yes	Female	Decline	Normal	Normal	Decline	Decline	Normal	Normal	Normal
86	59	16	9	5	26	140	90	21.36	9.3	125	181	294	49	218	184	45	8.42	Yes	Yes	Yes	Female	Decline	Normal	Normal	Decline	Decline	Normal	Normal	Normal
87	58	12	5	3	23	122	78	25.39	6	109	98	131	35	70	155	50.6	8.58	Yes	Yes	Yes	Male	Normal	Normal	Decline	Decline	Decline	Normal	Decline	Decline
88	48	12	6	11	24	129	81	30.22	6.9	148	125	247	46	155	348	103.5	8.68	Yes	Yes	Yes	Female	Decline	Normal	Decline	Decline	Decline	Normal	Normal	Decline
89	48	12	6	16	24	130	80	26.4	5.6	107	144	170	44	119	128	87.5	6.7	Yes	Yes	Yes	Female	Decline	Normal	Normal	Decline	Decline	Decline	Decline	Decline
90	55	12	25	12	26	130	80	26.45	6.4	130	112	224	42	172	99	51.7	11.38	Yes	Yes	Yes	Male	Normal	Normal	Decline	Decline	Decline	Decline	Normal	Normal
91	55	16.5	5	2	27	133	85	32.33	6.5	108	122	186	44	127	141	100.6	13.51	Yes	Yes	Yes	Male	Normal	Normal	Normal	Decline	Decline	Normal	Decline	Normal
92	58	16	26	5	27	123	83	30.1	6.1	161	303	252	31	190	298	82.6	11.44	Yes	Yes	Yes	Male	Normal	Normal	Normal	Decline	Decline	Normal	Decline	Normal
93	58	12	9	15	25	154	95	24.24	6.8	108	132	187	55	129	171	95.8	12.06	Yes	Yes	Yes	Female	Normal	Normal	Normal	Decline	Decline	Normal	Decline	Decline
94	59	9	7	7	25	135	63	20.03	6.9	158	213	208	53	133	188	62.3	10.4	Yes	Yes	Yes	Female	Decline	Normal	Normal	Decline	Decline	Normal	Decline	Decline
95	40	16	5	4	27	136	80	27.96	7.4	152	150	109	38	64	86	107.2	13.86	Yes	No	Yes	Male	Normal	Normal	Decline	Decline	Decline	Normal	Normal	Normal
96	46	16.5	15	2	29	99	60	28	7.3	188	247	253	34	209	155	72.1	12.81	Yes	No	Yes	Male	Normal	Normal	Normal	Decline	Decline	Normal	Normal	Normal
97	54	9	18	8	26	120	80	24.09	7	160	266	121	96	30	188	103.7	7.82	Yes	No	No	Female	Decline	Normal	Normal	Decline	Decline	Normal	Decline	Normal
